# Supplementary material for: Mediation Analysis Supports a Causal Relationship between Maternal Hyperglycemia and Placental DNA Methylation Variations at the Leptin Gene Locus and Cord Blood Leptin Levels
Source: Int J Mol Sci. 2020 Jan 3;21(1):329. doi: 10.3390/ijms21010329 (PMC6982090; doi:10.3390/ijms21010329)
Supplement: Supplementary file 1 [file ijms-21-00329-s001.zip]

Archive with 1 entries (1 files):
- ijms-641697-SI.pptx
